# Supplementary material for: CAR-M Therapy: From Concept to Clinical Translation in Solid Tumors
Source: Cells. 2026 Jun 19;15(12):1113. doi: 10.3390/cells15121113 (PMC13297294; doi:10.3390/cells15121113)
Supplement: Supplementary file 1 [file cells-15-01113-s001.zip]

Archive with 1 entries (1 files):
- cells-4288227-supplementary.pdf
